# Supplementary material for: Comprehensive Effects of Melatonin Supplementation on Cardiometabolic Risk Factors: A Systematic Review and Dose–Response Meta-Analysis
Source: Nutrients. 2025 Dec 31;18(1):134. doi: 10.3390/nu18010134 (PMC12787795; doi:10.3390/nu18010134)
Supplement: Supplementary file 1 [file nutrients-18-00134-s001.zip]

Archive with 1 entries (1 files):
- nutrients-4006151-supplementary.pdf
